# Supplementary material for: Actionable Genomic Alterations and Survival in Gallbladder Cancer: A Documented Stage- and Treatment-Matched Real-World Global Analysis
Source: Cancers (Basel). 2026 May 1;18(9):1452. doi: 10.3390/cancers18091452 (PMC13162966; doi:10.3390/cancers18091452)
Supplement: Supplementary file 1 [file cancers-18-01452-s001.zip]

Archive with 1 entries (1 files):
- cancers-4234806-supplementary.xlsx
