# Supplementary material for: Actionable Genomic Alterations and Survival in Gallbladder Cancer: A Documented Stage- and Treatment-Matched Real-World Global Analysis
Source: Cancers (Basel). 2026 May 1;18(9):1452. doi: 10.3390/cancers18091452 (PMC13162966; doi:10.3390/cancers18091452)
Supplement: Supplementary file 1 [file cancers-18-01452-s001.zip › cancers-4234806-supplementary.xlsx]

## Sheet: Sheet1
Supplemental Table S1
Characteristic	KRAS (N=568)	TP53 (N=34)	ERBB2 (N=17)	PIK3CA (N=10)	ARID1A (N=10)	IDH1 (N=10)	FGFR1 (N=10)
Age at Index, mean (SD)	65.5 (11.7)	65.6 (10.7)	69.1 (10.1)	NR	NR	NR	NR
Sex: Female, n (%)	331 (58.8%)	26 (76.5%)	15 (88.2%)	NR	NR	NR	NR
Race: White, n (%)	380 (67.5%)	19 (55.9%)	14 (82.4%)	NR	NR	NR	NR
Race: Black/AA, n (%)	84 (14.9%)	10 (29.4%)	10 (58.8%)	NR	NR	NR	NR
Race: Asian, n (%)	---	10 (29.4%)	0 (0%)	NR	NR	NR	NR
Ethnicity: Hispanic, n (%)	48 (8.5%)	10 (29.4%)	0 (0%)	NR	NR	NR	NR
Metastatic (Stage IV)	125 (22.0%)	7 (20.6%)	NR	NR	NR	NR	NR
Chemotherapy	332 (58.5%)	19 (55.9%)	NR	NR	NR	NR	NR
Surgical Resection	139 (24.5%)	8 (23.5%)	NR	NR	NR	NR	NR
Supplementary Table S1: Clinical Characteristics by Genomic Subgroup. Note: Data reflects the pre-matched population identified for each genomic alteration. Rare Variants: PIK3CA, ARID1A, IDH1, and FGFR1 (each N≈10) are excluded from individual columns to prevent over-interpretation but were included in the primary pooled analysis. NR (Not Reported): Clinical frequencies for ERBB2 (N=17) were sup…
